# Supplementary material for: Cost-effectiveness of inactivated seasonal influenza vaccination in a cohort of Thai children ≤60 months of age
Source: PLoS One. 2017 Aug 24;12(8):e0183391. doi: 10.1371/journal.pone.0183391 (PMC5570265; doi:10.1371/journal.pone.0183391)
Supplement: S1 Table — (XLSX) [file pone.0183391.s001.xlsx]

## Sheet: Results All Years
Variable	Year	Base Case Value	Sensitivity Low Value	Sensitivity High Value	ICER base case value	ICER Low value	ICER High value	Influence (ICER High - ICER Low)	Notes
Cost of vaccine	2012	1	0.5	4	24450	8200	121800	113600	Low value is lowest price multiple tested in scenario analyses; High value is highest price multiple tested in scenario analyses
Cost of vaccine	2013	1	0.5	4	554	-1692	14023	15715	Low value is lowest price multiple tested in scenario analyses; High value is highest price multiple tested in scenario analyses
Cost of vaccine	2014	1	0.5	4	16200	-7800	160000	167800	Low value is lowest price multiple tested in scenario analyses; High value is highest price multiple tested in scenario analyses
H vax influenza cases %	2012	4.9	4.57	5	24450	23750	24550	800	Low value is average of 2012-2014; High value is highest observed (2013).
H vax influenza cases %	2013	5	4.57	5	554	500	554	54	Low value is average of 2012-2014; High value is highest observed (2013).
H vax influenza cases %	2014	3.8	4.57	5	16200	17100	17600	500	Low value is average of 2012-2014; High value is highest observed (2013).
HR vax influenza cases %	2012	1.9	2.77	6.4	24450	25200	56700	31500	Low value is average of 2012-2014; High value is highest observed (2013).
HR vax influenza cases %	2013	6.4	2.77	6.4	554	-943	554	1497	Low value is average of 2012-2014; High value is highest observed (2013).
HR vax influenza cases %	2014	0	2.77	6.4	16200	18700	22000	3300	Low value is average of 2012-2014; High value is highest observed (2013).	Changing % of HR vax influenza cases alone does not change ICER without also assuming a cost for the influenza cases that would have occurred under this scenario; assumed same COI as HR unvax influenza case in 2014
H unvax influenza cases %	2012	8.9	7.33	8.9	24450	26500	24450	2050	Low value is average of 2012-2014; High value is highest observed (2012).
H unvax influenza cases %	2013	8.4	7.33	8.9	554	800	464	336	Low value is average of 2012-2014; High value is highest observed (2012).
H unvax influenza cases %	2014	4.7	7.33	8.9	16200	28	73	45	Low value is average of 2012-2014; High value is highest observed (2012).
HR unvax influenza cases %	2012	5.7	4.17	6.1	24450	26450	15933	10517	Low value is average of 2012-2014; High value is highest observed (2013).
HR unvax influenza cases %	2013	6.1	4.17	6.1	554	2833	554	2279	Low value is average of 2012-2014; High value is highest observed (2013).
HR unvax influenza cases %	2014	0.7	4.17	6.1	16200	13500	12000	1500	Low value is average of 2012-2014; High value is highest observed (2013).
Proportion of high risk children	2012	42.6458	0	100	24450	26100	20100	6000	Low value is lowest % tested in scenario analyses; High value is highest % tested in scenario analyses
Proportion of high risk children	2013	42.6458	0	100	554	2287	-1.49028e+06	1.49257e+06	Low value is lowest % tested in scenario analyses; High value is highest % tested in scenario analyses
Proportion of high risk children	2014	42.6458	0	100	16200	-7665	167134	174799	Low value is lowest % tested in scenario analyses; High value is highest % tested in scenario analyses
Rate of second IIV3 doses	2012	0.45	0.29	0.45	24450	20200	24450	4250	Low value is average of 2012-2014; High value is 2012
Rate of second IIV3 doses	2013	0.29	0.29	0.45	554	554	1108	554	Low value is average of 2012-2014; High value is 2012
Rate of second IIV3 doses	2014	0.12	0.29	0.45	16200	23500	30300	6800	Low value is average of 2012-2014; High value is 2012
Utility weight - children with influenza treated in IPD	2012	0.5	0.05	0.58	24450	15469	22873	7404	Low value is lowest QALY weight tested; High value is highest QALY weight tested; ICERs calculated with unrounded QALYs (with QALYs rounded to 4 significant digits, no differences in ICERs from baseline)
Utility weight - children with influenza treated in IPD	2013	0.5	0.05	0.58	554	575	555	20	Low value is lowest QALY weight tested; High value is highest QALY weight tested; ICERs calculated with unrounded QALYs (with QALYs rounded to 4 significant digits, no differences in ICERs from baseline)
Utility weight - children with influenza treated in IPD	2014	0.5	0.05	0.58	16200	19051	30496	11445	Low value is lowest QALY weight tested; High value is highest QALY weight tested; ICERs calculated with unrounded QALYs (with QALYs rounded to 4 significant digits, no differences in ICERs from baseline)
Utility weight - children with influenza treated in OPD	2012	0.65	0.52	0.659	24450	15164	21950	6786	Low value is lowest QALY weight tested; High value is highest QALY weight tested; ICERs calculated with unrounded QALYs (with QALYs rounded to 4 significant digits, no differences in ICERs from baseline)
Utility weight - children with influenza treated in OPD	2013	0.65	0.52	0.659	554	528	560	32	Low value is lowest QALY weight tested; High value is highest QALY weight tested; ICERs calculated with unrounded QALYs (with QALYs rounded to 4 significant digits, no differences in ICERs from baseline)
Utility weight - children with influenza treated in OPD	2014	0.65	0.52	0.659	16200	20504	28683	8179	Low value is lowest QALY weight tested; High value is highest QALY weight tested; ICERs calculated with unrounded QALYs (with QALYs rounded to 4 significant digits, no differences in ICERs from baseline)
Utility weight - well children	2012	0.87	0.73	0.95	24450	48042	16189	31853	Low value is lowest QALY weight identified from literature; High value is highest QALY weight tested; ICERs calculated with unrounded QALYs (with QALYs rounded to 4 significant digits, no differences in ICERs from baseline)
Utility weight - well children	2013	0.87	0.73	0.95	554	697	500	197	Low value is lowest QALY weight identified from literature; High value is highest QALY weight tested; ICERs calculated with unrounded QALYs (with QALYs rounded to 4 significant digits, no differences in ICERs from baseline)
Utility weight - well children	2014	0.87	0.73	0.95	16200	60411	21394	39017	Low value is lowest QALY weight identified from literature; High value is highest QALY weight tested; ICERs calculated with unrounded QALYs (with QALYs rounded to 4 significant digits, no differences in ICERs from baseline)

## Sheet: Tornado Diagram 2012
Variable	Year	Base Case Value	Sensitivity Low Value	Sensitivity High Value	ICER base case value	ICER Low Parameter Value	ICER High Parameter Value	Influence (ICER High - ICER Low)	Notes
% of influenza cases among vaccinated healthy children	2012	4.9	4.57	5	24450	23750	24550	800	Low value is average of 2012-2014; High value is highest observed (2013).
% of influenza cases among unvaccinated healthy children	2012	8.9	7.33	8.9	24450	26500	24450	2050	Low value is average of 2012-2014; High value is highest observed (2012).
% of second influenza vaccine doses	2012	0.45	0.29	0.45	24450	20200	24450	4250	Low value is average of 2012-2014; High value is 2012
Proportion of high-risk children	2012	42.6458	0	100	24450	26100	20100	6000	Low value is lowest % tested in scenario analyses; High value is highest % tested in scenario analyses
Utility weight - children with influenza treated in OPD	2012	0.65	0.52	0.659	24450	15164	21950	6786	Low value is lowest QALY weight tested; High value is highest QALY weight tested; ICERs calculated with unrounded QALYs (with QALYs rounded to 4 significant digits, no differences in ICERs from baseline)
Utility weight - children with influenza treated in IPD	2012	0.5	0.05	0.58	24450	15469	22873	7404	Low value is lowest QALY weight tested; High value is highest QALY weight tested; ICERs calculated with unrounded QALYs (with QALYs rounded to 4 significant digits, no differences in ICERs from baseline)
% of influenza cases among unvaccinated high-risk children	2012	5.7	4.17	6.1	24450	26450	15933	10517	Low value is average of 2012-2014; High value is highest observed (2013).
% of influenza cases among vaccinated high-risk children	2012	1.9	2.77	6.4	24450	25200	56700	31500	Low value is average of 2012-2014; High value is highest observed (2013).
Utility weight - well children	2012	0.87	0.73	0.95	24450	48042	16189	31853	Low value is lowest QALY weight identified from literature; High value is highest QALY weight tested; ICERs calculated with unrounded QALYs (with QALYs rounded to 4 significant digits, no differences in ICERs from baseline)
Cost of vaccine	2012	1	0.5	4	24450	8200	60000	113600	Low value is lowest price multiple tested in scenario analyses; High value is highest price multiple tested in scenario analyses

## Sheet: Tornado Diagram 2013
Variable	Year	Base Case Value	Sensitivity Low Value	Sensitivity High Value	ICER base case value	ICER Low Parameter Value	ICER High Parameter Value	Influence (ICER High - ICER Low)	Notes
Utility weight - children with influenza treated in IPD	2013	0.5	0.05	0.58	554	575	555	20	Low value is lowest QALY weight tested; High value is highest QALY weight tested; ICERs calculated with unrounded QALYs (with QALYs rounded to 4 significant digits, no differences in ICERs from baseline)
Utility weight - children with influenza treated in OPD	2013	0.65	0.52	0.659	554	528	560	32	Low value is lowest QALY weight tested; High value is highest QALY weight tested; ICERs calculated with unrounded QALYs (with QALYs rounded to 4 significant digits, no differences in ICERs from baseline)
% of influenza cases among vaccinated healthy children	2013	5	4.57	5	554	500	554	54	Low value is average of 2012-2014; High value is highest observed (2013).
Utility weight - well children	2013	0.87	0.73	0.95	554	697	500	197	Low value is lowest QALY weight identified from literature; High value is highest QALY weight tested; ICERs calculated with unrounded QALYs (with QALYs rounded to 4 significant digits, no differences in ICERs from baseline)
% of influenza cases among unvaccinated healthy children	2013	8.4	7.33	8.9	554	800	464	336	Low value is average of 2012-2014; High value is highest observed (2012).
% of second influenza vaccine doses	2013	0.29	0.29	0.45	554	554	1108	554	Low value is average of 2012-2014; High value is 2012
% of influenza cases among vaccinated high-risk children	2013	6.4	2.77	6.4	554	0	554	1497	Low value is average of 2012-2014; High value is highest observed (2013).
% of influenza cases among unvaccinated high-risk children	2013	6.1	4.17	6.1	554	2833	554	2279	Low value is average of 2012-2014; High value is highest observed (2013).
Cost of vaccine	2013	1	0.5	4	554	0	3000	15715	Low value is lowest price multiple tested in scenario analyses; High value is highest price multiple tested in scenario analyses
Proportion of high-risk children	2013	42.6458	0	100	554	2287	0	1.49257e+06	Low value is lowest % tested in scenario analyses; High value is highest % tested in scenario analyses

## Sheet: Tornado Diagram 2014
Variable	Year	Base Case Value	Sensitivity Low Value	Sensitivity High Value	ICER base case value	ICER Low Parameter Value	ICER High Parameter Value	Influence (ICER High - ICER Low)	Notes
% of influenza cases among unvaccinated healthy children	2014	4.7	7.33	8.9	16200	28	73	45	Low value is average of 2012-2014; High value is highest observed (2012).
% of influenza cases among vaccinated healthy children	2014	3.8	4.57	5	16200	17100	17600	500	Low value is average of 2012-2014; High value is highest observed (2013).
% of influenza cases among unvaccinated high-risk children	2014	0.7	4.17	6.1	16200	13500	12000	1500	Low value is average of 2012-2014; High value is highest observed (2013).
% of influenza cases among vaccinated high-risk children	2014	0	2.77	6.4	16200	18700	22000	3300	Low value is average of 2012-2014; High value is highest observed (2013).
% of second influenza vaccine doses	2014	0.12	0.29	0.45	16200	23500	30300	6800	Low value is average of 2012-2014; High value is 2012
Utility weight - children with influenza treated in OPD	2014	0.65	0.52	0.659	16200	20504	28683	8179	Low value is lowest QALY weight tested; High value is highest QALY weight tested; ICERs calculated with unrounded QALYs (with QALYs rounded to 4 significant digits, no differences in ICERs from baseline)
Utility weight - children with influenza treated in IPD	2014	0.5	0.05	0.58	16200	19051	30496	11445	Low value is lowest QALY weight tested; High value is highest QALY weight tested; ICERs calculated with unrounded QALYs (with QALYs rounded to 4 significant digits, no differences in ICERs from baseline)
Utility weight - well children	2014	0.87	0.73	0.95	16200	60411	21394	39017	Low value is lowest QALY weight identified from literature; High value is highest QALY weight tested; ICERs calculated with unrounded QALYs (with QALYs rounded to 4 significant digits, no differences in ICERs from baseline)
Cost of vaccine	2014	1	0.5	4	16200	0	65000	167800	Low value is lowest price multiple tested in scenario analyses; High value is highest price multiple tested in scenario analyses
Proportion of high-risk children	2014	42.6458	0	100	16200	0	65000	174799	Low value is lowest % tested in scenario analyses; High value is highest % tested in scenario analyses
