# Supplementary material for: Cost-effectiveness of inactivated seasonal influenza vaccination in a cohort of Thai children ≤60 months of age
Source: PLoS One. 2017 Aug 24;12(8):e0183391. doi: 10.1371/journal.pone.0183391 (PMC5570265; doi:10.1371/journal.pone.0183391)
Supplement: S1 File — (XLSX) [file pone.0183391.s003.xlsx]

## Sheet: 2012
2012 season	VE=64% (13%, 85%)						0.875	number of cases	probablity	total cost (illness+vaccine)	proportion receiving 1 dose	proportion receiving 2 doses	vaccine cost/dose	QALY	days sick	fraction of time sick	fraction of time not sick	utility weight	Median cost for illness	25th PCT	75th PCT	direct	indirect	opp	modelled mean cost for illness	lower CI	upper CI
scenario of QALY	2	see below			flu		OPD	7	0.00838258	944.55	0.55	0.45	139	0.864877	8.5	0.0232877	0.976712	0.65	743	602	1022	25.6922	0	0	828	496.401	1159.6	331.599
					0.0493827	8																								Terminal node
vaccine price	139	1				1964.05	IPD																							Expencted cost at each node
			healthy	162		0.864377	0.125	1	0.00119751	9100.55	0.55	0.45	139	0.860877	9	0.0246575	0.975342	0.5	8899	8899	8899	286.51	0	0	8899					Case at each node
			0.667	288.587	0.950617																									QALY
		267		0.869722	no flu	154	1	154	0.184417	201.55	0.55	0.45	139	0.87	0	0	1	0.87	0
	8.67677	269.847	expected illness cost for vaccinated children			201.55
		0.869782	expected QALY for vaccinated children			0.87
							OPD
	original=0.2908497						1	2	0.00184482	1816.55	0.55	0.45	139	0.864877	8.5	0.0232877	0.976712	0.65	1615	490	2740	15.7759	16.7418	0	1615	-589.959	3819.96	2204.96
	0.29085		orginal=0.333
			0.333		0.0190476	2
			high risk		flu	1816.55	IPD
	Vax			105		0.864877	0	0	0	201.55	0.55	0.45	139	0.87	0	0	1	0.5	0
				232.312	0.980952
				0.869902	no flu	103	0.878788	103	0.0950081	201.55	0.55	0.45	139	0.87	0	0	1	0.87	0
		4.87808				201.55
		0.000229233				0.87
		21280
Children aged 0-36		ICER does not match with what reported in manuscript due to rounding					OPD	29	0.0315928	870	0	0	139	0.864575	9	0.0246575	0.975342	0.65	870	430	1025	14.6813	0	0	1195	666.835	1723.16	528.165
months in Thailand					flu		0.878788
918	original=0.7091503				0.0891892	33
	0.70915					1416.3	IPD
	No vax		healthy	370		0.864004	0.121212	4	0.00435763	5377	0	0	139	0.859863	10	0.0273973	0.972603	0.5	5377	4489	6059	178.622	0	0	5274	4170.99	6377.01	1103.01
			0.5684	126.319	0.910811
		651		0.869465	no flu	337	0.8125	337	0.367131	0	0	0	139	0.87	0	0	1	0.87	0
	3.79868	118.139	expected cost per illness for unvaccinated children			0
		0.869553	expected QALY for unvaccinated children			0.87
			original=0.4316				OPD	13	0.0141598	590	0	0	139	0.865178	8	0.0219178	0.978082	0.65	590	490	1201	17.1603	0	4.82936	881			265.834
			0.4316		flu		0.8125
			high risk		0.0569395	16
						1885.62	IPD
				281		0.864182	0.1875	3	0.00326764	7500	0	0	139	0.859863	10	0.0273973	0.972603	0.5	7500	6809	9856	263.844	0	0	8055	6247.27	9862.73	1807.73
				107.367	0.94306
				0.869669	no flu	265		265	0.288642	0	0	0	139	0.87	0	0	1	0.87	0
						0
						0.87
								918	1
						total flu	59
						P1 skipped work	2	3.38983
	utility weight			reference
study	no flu	flu OPD (mild)	flu IPD (severe)
1	0.95	0.58	0.58	Tarride	adult utility (applied to anyone aged >12 years)
2	0.87	0.65	0.5	Perlroth	borrowed no flu utility from 4
3	0.87	0.52	0.05	Lee	borrowed no flu utility from 4
4	0.87			Canaway	baseline utlity for normal weight children by CHU-9D
5	0.73			Canaway	baseline utlity for normal weight children by EQ-5D
6		0.99	0.95	Xu	infant (<6 months) utility
7	0.933	0.558	0.558	Luce 2008	children aged 24-59 months, 0.851=medically significant wheezing
8	0.92	0.659	0.514	Bruce Lee 2015	adult and child utitlity used interchangeably, referred to published utility, but did not give source
9	0.9086	0.5934	0.4404		average
scenario	cost (USD) per illness if vaccinated	cost (USD) per illness if not vaccinated	QALY if vaccinated	QALY if not vaccinated	ICER
1	8.6867	3.80303	0.9497	0.9493	12209.2	sensitivity 1
2	8.6867	3.80303	0.8698	0.8696	24418.4	base case
3	8.6867	3.80303	0.8696	0.8692	12209.2	sensitivity 2
7	8.6867	3.80303	0.9327	0.9323	12209.2	sensitivity 3
8	8.6867	3.80303	0.9197	0.9195	24418.4	sensitivity 4
9	8.6867	3.80303	0.9083	0.9081	24418.4
median sick days for healthy children=8 days
median sick days for high risk children=8 days
median days hospitalized for healthy children=3 days
median days hospitalized for high risk children=5 days
	healthy+high-risk children		healthy only		high-risk only
days sick for 2012	median	IQR	median	IQR	median	IQR
vac, flu, opd	8.5	6-11.5	8.5	6-11.5	8.5	6-11
vac, flu, ipd	9	8-10	9	8-10
none vac, flu, opd	9	8-10	9	8-11	8	6-9
none vac, flu, ipd	10	10-10	10	10-10	10	9-16
Thailand GDP per capita (2012)=	5917.9	http://data.worldbank.org/indicator/NY.GDP.PCAP.CD
3xGDP=	17753.7
	currency exchange rate 2012
Jan	31.5316
Feb	30.7089
Mar	30.6997
Apr	30.8651
May	31.3028
Jun	31.6319
Jul	31.6277
Aug	31.4226
Sep	30.9671
Oct	30.6792
Nov	30.7081
Dec	30.6323
average	31.0647
http://www.x-rates.com/average/?from=USD&to=THB&amount=1&year=2012

## Sheet: 2013
2013 season	VE=64% (21%, 84%)						1	number of cases	probablity	total cost (illness+vaccine)	proportion receiving 1 dose	proportion receiving 2 doses	vaccine cost/dose	QALY	days sick	fraction of time sick	fraction of time not sick	utility weight	median cost of illness	25th PCT	75th PCT	direct	indirect	opportunity		mean cost of illness	lower CI	upper CI
screnario of QALY	9	see below					OPD	9	0.00860555	1136.31	0.71	0.29	139	0.901692	8	0.0219178	0.978082	0.5934	957	529	1339	638				1820	-65.2325	3705.23	1885.23
					0.0497238	9																											Terminal node
vaccine price	139	1			flu	1136.31	IPD																										Expencted cost at each node
			healthy	181		0.901692	0	0	0	179.31	0.71	0.29	139	0.9086	0	0	1	0.4404	0														Case at each node
			0.5621	226.896	0.950276																												QALY at each node
		322		0.908256	no flu	172		172	0.164462	179.31	0.71	0.29	139	0.9086	0	0	1	0.9086	0
	10.3161	316.704				179.31																							580.944
		0.907863				0.9086
							OPD
	0.307894		original=0.4379				0.777778	7	0.00669353	1026.31	0.71	0.29	139	0.887441	8.5	0.0232877	0.976712	0	847	601	1035	592	0	300		970	389.056	1550.94
	original=0.3078394		0.4379		0.0638298	9
			high risk		flu	4137.87	IPD
	Vax			141		0.88915	0.222222	2	0.00191244	15028.3	0.71	0.29	139	0.895131	10.5	0.0287671	0.971233	0.4404	14849	3554	26144	2921	400	400		14849	-7288.79	36986.8	22137.8
		0.718524		431.984	0.93617
		0.0011279		0.907358	no flu	132		132	0.126221	179.31	0.71	0.29	139	0.9086	0	0	1	0.9086	0
Children aged 0-36		637.046				179.31																							300.792
months in Thailand						0.9086
1046
							OPD	34	0.0325009	710	0	0	139	0.901692	8	0.0219178	0.978082	0.5934	710	347	1160	433	0	0		915	614.208	1215.79
	original=0.6921606						0.971429
	0.692106				0.0845411	35
	No vax				flu	772.914	IPD
			healthy	414		0.875929	0.0285714	1	0.000955909	2912	0	0	139	0.900904	6	0.0164384	0.983562	0.4404	2912	2912	2912	2912	0	0		2912	2912
			0.5718	65.343	0.915459
		724		0.905838	No flu	379		379	0.362289	0	0	0	139	0.9086	0	0	1	0.9086	0
	9.59756	294.645				0																							415.767
		0.906735				0.9086
							OPD
			original=0.4282				0.894737	17	0.016252	670	0	0	139	0.899964	10	0.0273973	0.972603	0.5934	670	500	670	598	0	0		999	583.233	1414.77
			high risk		0.0612903	19
			0.4282		flu	9803.26	IPD
				310		0.897729	0.105263	2	0.001912	87436	0	0	139	0.878728	12	0.0328767	0.967123	0	87436	13887	160985	78981	5250	5700		87436	-56717.4	231589	144153
				600.845	0.93871
				0.907934	No flu	291		291	0.278196	0	0	0	139	0.9086	0	0	1	0.9086	0
						0
						0.9086
								1046	1
								total flu	67
								P1 skipped work	14	20.8955
	utility weight
study	no flu	flu OPD (mild)	flu IPD (severe)	reference
1	0.95	0.58	0.58	Tarride	adult utility (applied to anyone aged >12 years)
2	0.87	0.65	0.5	Perlroth	borrowed no flu utility from 4
3	0.87	0.52	0.05	Lee	borrowed no flu utility from 4
4	0.87			Canaway	baseline utlity for normal weight children by CHU-9D
5	0.73			Canaway	baseline utlity for normal weight children by EQ-5D
6		0.99	0.95	Xu	infant (<6 months) utility
7	0.933	0.558	0.558	Luce 2008	children aged 24-59 months, 0.851=medically significant wheezing
8	0.92	0.659	0.514	Bruce 2015	adult and child utitlity used interchangeably, referred to published utility, but did not give source
9	0.9086	0.5934	0.4404		average of all included studies
scenario	cost (USD) per illness if vaccinated	cost (USD) per illness if not vaccinated	QALY if vaccinated	QALY if not vaccinated	ICER
1	10.3099	9.59146	0.95	0.948	359.236
2	10.3099	9.59146	0.87	0.868	359.236
3	10.3099	9.59146	0.869	0.868	718.472
7	10.3099	9.59146	0.933	0.931	359.236
8	10.3099	9.59146	0.92	0.918	359.236
9	10.3099	9.59146	0.90786	0.90674	641.493
	healthy+high-risk children		healthy only		high-risk only
days sick for 2013	median	IQR	median	IQR	median	IQR
vac, flu, opd	8	7-9	8	7-9	8.5	7-10
vac, flu, ipd	10.5	9.5-13			10.5	9.5-13
none vac, flu, opd	9	8-10	8	8-10	10	9-10
none vac, flu, ipd	9	6-12	6	6-6	12	12-12
Thailand GDP per capita (2013)=	6229.2
	currency exchange rate 2013
Jan	30.0629
Feb	29.8258
Mar	29.5126
Apr	29.0729
May	29.7892
Jun	30.811
Jul	31.1327
Aug	31.5552
Sep	31.6486
Oct	31.1906
Nov	31.6325
Dec	32.3816
average	30.718

## Sheet: 2014
2014 season	VE=24% (-47%, 63%)						1	number of cases	probabablity	total cost (illness+vaccine)	proportion receiving 1 dose	proportion receiving 2 doses	vaccine cost/dose	QALY	days sick	fraction of time sick	fraction of time not sick	utility weight	median cost of illness	25th PCT	75th PCT	direct	indirect	opp	mean cost of illness	lower CI	upper CI
screnario of QALY	9	see below					OPD	3	0.00581354	857.68	0.88	0.12	139	0.901692	8	0.0219178	0.978082	0.5934	702	528	722	722	0	0	651	530.257	771.743	120.743
					0.0379747	3																								Terminal node
vaccine price	139	1			flu	857.68	IPD																							Expencted cost at each node
			healthy	79		0.901692	0	0	0	155.68	0.88	0.12	139	0.9086	0	0	1	0.4404	0											Case at each node
			0.5197	182.338	0.962025
		152		0.908338	no flu	76		76	0.147276	155.68	0.88	0.12	139	0.9086	0	0	1	0.9086	0
	5.21644	169.534				155.68
		0.908464				0.9086
	0.294574
			original=0.4803
			0.4803		0	0		0	0	155.68	0.88	0.12	139	0.9086	0	0	1	0.5934	0
			high risk		flu	155.68
	Vax			73		0.9086		0
				155.68	1
				0.9086	no flu	73		73	0.141484	155.68	0.88	0.12	139	0.9086	0	0	1	0.9086	0
						155.68
						0.9086
							OPD
Children aged 0-36							0.9	9	0.0174429	1002	0	0	139	0.901692	8	0.0219178	0.978082	0.5934	1002	576	1802	414	0	300	1406	703.409	2108.59	702.591
months in Thailand					0.0469484	10
516	0.705426				Flu	4190.5	IPD
	No vax		healthy	213		0.901356	0.1	1	0.0019381	32887	0	0	139	0.898338	21	0.0219178	0.978082	0.4404	32887	32887	32887	20389.9	0	12497.1	32887
			0.5852	196.737	0.953052
		364		0.90826	No flu	203		203	0.393434	0	0	0	139	0.9086	0	0	1	0.9086	0
	3.59404	116.806				0
		0.908384				0.9086
							OPD
			original=0.4148				1	1	0.00193782	610	0	0	139	0.902555	7	0.0191781	0.980822	0.5934	610	610	610	610	0	0	610
			0.4148		0.00662252	1
			high risk		Flu	610
						0.902555	IPD
				151			0	0	0	0	0	0	139	0.9086	0	0	1	0.4404	0
				4.03974	0.993377
				0.90856	No flu	150		150	0.290673	0	0	0	139	0.9086	0	0	1	0.9086	0
						0
						0.9086
								516	1
							total flu	13
							P1 skipped work	1	7.69231
	utility weight
study	no flu	flu OPD (mild)	flu IPD (severe)	reference
1	0.95	0.58	0.58	Tarride	adult utility (applied to anyone aged >12 years)
2	0.87	0.65	0.5	Perlroth	borrowed no flu utility from 4
3	0.87	0.52	0.05	Lee	borrowed no flu utility from 4
4	0.87			Canaway	baseline utlity for normal weight children by CHU-9D
5	0.73			Canaway	baseline utlity for normal weight children by EQ-5D
6		0.99	0.95	Xu	infant (<6 months) utility
7	0.933	0.558	0.558	Luce 2008	children aged 24-59 months, 0.851=medically significant wheezing
8	0.92	0.659	0.514	Bruce 2015	adult and child utitlity used interchangeably, referred to published utility, but did not give source
9	0.9086	0.5934	0.4404		average
scenario	cost per illness if vaccinated	cost per illness if not vaccinated	QALY if vaccinated	QALY if not vaccinated	ICER
1	5.22044	3.59648	0.95	0.95	#DIV/0!
2	5.22044	3.59648	0.87	0.87	#DIV/0!
3	5.22044	3.59648	0.87	0.87	#DIV/0!
7	5.22044	3.59648	0.933	0.933	#DIV/0!
8	5.22044	3.59648	0.92	0.92	#DIV/0!
9	5.22044	3.59648	0.90846	0.90674	944.162
	healthy+high-risk children		healthy only		high-risk only
days sick for 2014	median	IQR	median	IQR	median	IQR
vac, flu, opd	8	7-9	8	7-9
vac, flu, ipd
none vac, flu, opd	7.5	6.5-8.5	8	6-9	7	7-7
none vac, flu, ipd	21	21-21	21	21-21
Thailand GDP per capita (2014)=		5977.4
		currency exchange rate 2014
Jan		32.9173
Feb		32.6247
Mar		32.3693
Apr		32.2988
May		32.5419
Jun		32.4974
Jul		32.1158
Aug		32.0117
Sep		32.1948
Oct		32.4628
Nov		32.7882
Dec		32.8916
average		32.4762

## Sheet: 2012 (case)
2012 season	VE=64% (13%, 85%)						0.875	number of cases	probablity	total cost (illness+vaccine)	proportion receiving 1 dose	proportion receiving 2 doses	vaccine cost/dose	QALY	days sick	fraction of time sick	fraction of time not sick	utility weight	Median cost for illness	25th PCT	75th PCT	modelled mean cost for illness	lower CI	upper CI
screnario of QALY	2	see below			flu		OPD	7	0.00838257	944.55	0.55	0.45	139	0.864877	8.5	0.0232877	0.976712	0.65	743	602	1022	828	496.401	1159.6	331.599
					0.0493827	8																					Terminal node
vaccine price	139	1				1964.05	IPD																				Expencted cost at each node
			healthy	162		6.25	0.125	1	0.00119751	9100.55	0.55	0.45	139	0.860877	9	0.0246575	0.975342	0.5	8899	8899	8899	8899					Case at each node
			0.667	288.587	0.950617																						QALY
		267		0.308642	no flu	154	1		0.184417	201.55	0.55	0.45	139	0.87	0	0	1	0.87	0
	8.67677	269.847	expected illness cost for vaccinated children			201.55
		0.21855	expected QALY for vaccinated children			0
							OPD
							1	2	0.00184482	1816.55	0.55	0.45	139	0.864877	8.5	0.0232877	0.976712	0.65	1615	490	2740	1615	-589.959	3819.96	2204.96
	0.29085		orginal=0.333
			0.333		0.0190476	2
			high risk		flu	1816.55	IPD
	Vax			105		2	0	0	0	201.55	0.55	0.45	139	0.87	0	0	1	0.5	0
				232.312	0.980952
				0.0380952	no flu	103	0.878788		0.0950081	201.55	0.55	0.45	139	0.87	0	0	1	0.87	0
						201.55
						0
Children aged 0-36							OPD	29	0.0315928	870	0	0	139	0.864575	9	0.0246575	0.975342	0.65	870	430	1025	1195	666.835	1723.16	528.165
months in Thailand					flu		0.878788
918					0.0891892	33
	0.70915					1416.3	IPD
	No vax		healthy	370		25.9697	0.121212	4	0.00435763	5377	0	0	139	0.859863	10	0.0273973	0.972603	0.5	5377	4489	6059	5274	4170.99	6377.01	1103.01
			0.5684	126.319	0.910811
		651		2.31622	no flu	337	0.8125		0.367131	0	0	0	139	0.87	0	0	1	0.87	0
		118.139	expected cost per illness for unvaccinated children			0
		1.58994	expected QALY for unvaccinated children			0
			original=0.4316				OPD	13	0.0141598	590	0	0	139	0.865178	8	0.0219178	0.978082	0.65	590	490	1201	881			265.834
			0.4316		flu		0.8125
			high risk		0.0569395	16
						1885.62	IPD
				281		11.125	0.1875	3	0.00326764	7500	0	0	139	0.859863	10	0.0273973	0.972603	0.5	7500	6809	9856	8055	6247.27	9862.73	1807.73
				107.367	0.94306
				0.633452	no flu	265			0.288642	0	0	0	139	0.87	0	0	1	0.87	0
						0
						0
									1
	utility weight			reference
study	no flu	flu OPD (mild)	flu IPD (severe)
1	0.95	0.58	0.58	Tarride	adult utility (applied to anyone aged >12 years)
2	0.87	0.65	0.5	Perlroth	borrowed no flu utility from 4
3	0.87	0.52	0.05	Lee	borrowed no flu utility from 4
4	0.87			Canaway	baseline utlity for normal weight children by CHU-9D
5	0.73			Canaway	baseline utlity for normal weight children by EQ-5D
6		0.99	0.95	Xu	infant (<6 months) utility
7	0.933	0.558	0.558	Luce 2008	children aged 24-59 months, 0.851=medically significant wheezing
8	0.92	0.659	0.514	Bruce 2015	adult and child utitlity used interchangeably, referred to published utility, but did not give source
scenario	cost (USD) per illness if vaccinated	cost (USD) per illness if not vaccinated	cases if vaccinated	cases if not vaccinated	cost per 1 case averted
1	8.57757	3.80303	0.2185	1.5899	-3.48151
2	8.57757	3.80303	0.2185	1.5899	-3.48151
3	8.57757	3.80303	0.219	1.5899	-3.48278
7	8.57757	3.80303	0.219	1.5899	-3.48278
8	8.57757	3.80303	0.219	1.5899	-3.48278
median sick days for healthy children=8 days
median sick days for high risk children=8 days
median days hospitalized for healthy children=3 days
median days hospitalized for high risk children=5 days
	healthy+high-risk children		healthy only		high-risk only
days sick for 2012	median	IQR	median	IQR	median	IQR
vac, flu, opd	8.5	6-11.5	8.5	6-11.5	8.5	6-11
vac, flu, ipd	9	8-10	9	8-10
none vac, flu, opd	9	8-10	9	8-11	8	6-9
none vac, flu, ipd	10	10-10	10	10-10	10	9-16
Thailand GDP per capita (2012)=	5917.9	http://data.worldbank.org/indicator/NY.GDP.PCAP.CD
	currency exchange rate 2012
Jan	31.5316
Feb	30.7089
Mar	30.6997
Apr	30.8651
May	31.3028
Jun	31.6319
Jul	31.6277
Aug	31.4226
Sep	30.9671
Oct	30.6792
Nov	30.7081
Dec	30.6323
average	31.0647
http://www.x-rates.com/average/?from=USD&to=THB&amount=1&year=2012

## Sheet: 2013 (case)
2013 season	VE=64% (21%, 84%)						1	number of cases	probablity	total cost (illness+vaccine)	proportion receiving 1 dose	proportion receiving 2 doses	vaccine cost/dose	QALY	days sick	fraction of time sick	fraction of time not sick	utility weight	median cost of illness	25th PCT	75th PCT	mean cost of illness	lower CI	upper CI
screnario of QALY	2	see below					OPD	9	0.00860403	1136.31	0.71	0.29	139	0.865178	8	0.0219178	0.978082	0.65	957	529	1339	1820	-65.2325	3705.23	1885.23
					0.0497238	9																							Terminal node
vaccine price	139	1			flu	1136.31	IPD																						Expencted cost at each node
			healthy	181		9	0	0	0	179.31	0.71	0.29	139	0.87	0	0	1	0.5	0										Case at each node
			0.5621	226.896	0.950276																								QALY at each node
		322		0.447514	no flu	172			0.164432	179.31	0.71	0.29	139	0.87	0	0	1	0.87	0
	10.3161	316.704				179.31																			580.944
		0.416148				0
							OPD
	0.307839		original=0.4379				0.777778	7	0.00669234	1026.31	0.71	0.29	139	0.864877	8.5	0.0232877	0.976712	0.65	847	601	1035	970	389.056	1550.94
			0.4379		0.0638298	9
			high risk		flu	4137.87	IPD
	Vax			141		5.88889	0.222222	2	0.0019121	15028.3	0.71	0.29	139	0.859356	10.5	0.0287671	0.971233	0.5	14849	3554	26144	14849	-7288.79	36986.8	22137.8
				431.984	0.93617
				0.375887	no flu	132			0.126198	179.31	0.71	0.29	139	0.87	0	0	1	0.87	0
Children aged 0-36		previously 2 doses	1 dose, no dose			179.31																			300.792
months in Thailand		previously 1 dose	1 dose, no dose			0
1046		never	2 doses, 1 dose, never
							OPD	34	0.0325035	710	0	0	139	0.865178	8	0.0219178	0.978082	0.65	710	347	1160	915	614.208	1215.79
							0.971429
	0.692161				0.0845411	35
					flu	772.914	IPD
	No vax		healthy	414		33.0286	0.0285714	1	0.000955984	2912	0	0	139	0.863918	6	0.0164384	0.983562	0.5	2912	2912	2912	2912	2912
			0.5718	65.343	0.915459
		724		2.79227	No flu	379			0.362318	0	0	0	139	0.87	0	0	1	0.87	0
		294.645				0																			415.767
		2.00134				0
							OPD
			original=0.4282				0.894737	17	0.0162533	670	0	0	139	0.863973	10	0.0273973	0.972603	0.65	670	500	670	999	583.233	1414.77
			high risk		0.0612903	19
			0.4282		flu	9803.26	IPD
				310		15.4211	0.105263	2	0.00191215	87436	0	0	139	0.857836	12	0.0328767	0.967123	0.5	87436	13887	160985	87436	-56717.4	231589	144153
				600.845	0.93871
				0.945161	No flu	291			0.278218	0	0	0	139	0.87	0	0	1	0.87	0
						0
						0
								72	1
	utility weight
study	no flu	flu OPD (mild)	flu IPD (severe)	reference
1	0.95	0.58	0.58	Tarride	adult utility (applied to anyone aged >12 years)
2	0.87	0.65	0.5	Perlroth	borrowed no flu utility from 4
3	0.87	0.52	0.05	Lee	borrowed no flu utility from 4
4	0.87			Canaway	baseline utlity for normal weight children by CHU-9D
5	0.73			Canaway	baseline utlity for normal weight children by EQ-5D
6		0.99	0.95	Xu	infant (<6 months) utility
7	0.933	0.558	0.558	Luce 2008	children aged 24-59 months, 0.851=medically significant wheezing
8	0.92	0.659	0.514	Bruce 2015	adult and child utitlity used interchangeably, referred to published utility, but did not give source
scenario	cost (USD) per illness if vaccinated	cost (USD) per illness if not vaccinated	case if vaccinated	case if not vaccinated	cost per 1 case averted
1	10.3099	9.59146	0.4161	2.0013	-0.453237
2	10.3099	9.59146	0.416	2.0013	-0.453209
3	10.3099	9.59146	0.416	2.0013	-0.453209
7	10.3099	9.59146	0.416	2.0013	-0.453209
8	10.3099	9.59146	0.416	2.0013	-0.453209
	healthy+high-risk children		healthy only		high-risk only
days sick for 2013	median	IQR	median	IQR	median	IQR
vac, flu, opd	8	7-9	8	7-9	8.5	7-10
vac, flu, ipd	10.5	9.5-13			10.5	9.5-13
none vac, flu, opd	9	8-10	8	8-10	10	9-10
none vac, flu, ipd	9	6-12	6	6-6	12	12-12
Thailand GDP per capita (2013)=	6229.2
	currency exchange rate 2013
Jan	30.0629
Feb	29.8258
Mar	29.5126
Apr	29.0729
May	29.7892
Jun	30.811
Jul	31.1327
Aug	31.5552
Sep	31.6486
Oct	31.1906
Nov	31.6325
Dec	32.3816
average	30.718

## Sheet: 2014 (case)
2014 season	VE=24% (-47%, 63%)						1	number of cases	probabablity	total cost (illness+vaccine)	proportion receiving 1 dose	proportion receiving 2 doses	vaccine cost/dose	QALY	days sick	fraction of time sick	fraction of time not sick	utility weight	median cost of illness	25th PCT	75th PCT	mean cost of illness	lower CI	upper CI
screnario of QALY	2	see below					OPD	3	0	857.68	0.88	0.12	139	0.865178	8	0.0219178	0.978082	0.65	702	528	722	651	530.257	771.743	120.743
					0.0379747	3																					Terminal node
vaccine price	139	1			flu	857.68	IPD																				Expencted cost at each node
			healthy	79		3	0	0	0	155.68	0.88	0.12	139	0.87	0	0	1	0.5	0								Case at each node
			0	182.338	0.962025
		152		0.113924	no flu	76			0	155.68	0.88	0.12	139	0.87	0	0	1	0.87	0
	4.79015	155.68				155.68
		0				0
	0.294574
			original=0.4803
			1		0	0			0	155.68	0.88	0.12	139	0.87	0	0	1	0.65	0
			high risk		flu	155.68
	Vax			73		0
				155.68	1
				0	no flu	73			0.294574	155.68	0.88	0.12	139	0.87	0	0	1	0.87	0
						155.68
						0
							OPD
Children aged 0-36							0.9	9	0	1002	0	0	139	0.865178	8	0.0219178	0.978082	0.65	1002	576	1802	1406	703.409	2108.59	702.591
months in Thailand					0.0469484	10
516	0.705426				Flu	4190.5	IPD
	No vax		healthy	213		8.2	0.1	1	0	32887	0	0	139	0.86189	21	0.0219178	0.978082	0.5	32887	32887	32887	32887
			0	196.737	0.953052
		364		0.384977	No flu	203			0	0	0	0	139	0.87	0	0	1	0.87	0
	0.1243	4.03974				0
		0.00662252				0
							OPD
			original=0.4148				1	1	0.0046717	610	0	0	139	0.865781	7	0.0191781	0.980822	0.65	610	610	610	610
			high risk		0.00662252	1
			1		Flu	610
						1	IPD
				151			0	0	0	0	0	0	139	0.87	0	0	1	0.5	0
				4.03974	0.993377
				0.00662252	No flu	150			0.700755	0	0	0	139	0.87	0	0	1	0.87	0
						0
						0
									1
	utility weight
study	no flu	flu OPD (mild)	flu IPD (severe)	reference
1	0.95	0.58	0.58	Tarride	adult utility (applied to anyone aged >12 years)
2	0.87	0.65	0.5	Perlroth	borrowed no flu utility from 4
3	0.87	0.52	0.05	Lee	borrowed no flu utility from 4
4	0.87			Canaway	baseline utlity for normal weight children by CHU-9D
5	0.73			Canaway	baseline utlity for normal weight children by EQ-5D
6		0.99	0.95	Xu	infant (<6 months) utility
7	0.933	0.558	0.558	Luce 2008	children aged 24-59 months, 0.851=medically significant wheezing
8	0.92	0.659	0.514	Bruce 2015	adult and child utitlity used interchangeably, referred to published utility, but did not give source
scenario	cost per illness if vaccinated	cost per illness if not vaccinated	case if vaccinated	case if not vaccinated	cost per 1 case averted
1	5.22044	3.59648	0.0592	0.228	-9.62061
2	5.22044	3.59648	0.0592	0.228	-9.62061
3	5.22044	3.59648	0.0592	0.228	-9.62061
7	5.22044	3.59648	0.0592	0.228	-9.62061
8	5.22044	3.59648	0.0592	0.228	-9.62061
	healthy+high-risk children		healthy only		high-risk only
days sick for 2014	median	IQR	median	IQR	median	IQR
vac, flu, opd	8	7-9	8	7-9
vac, flu, ipd
none vac, flu, opd	7.5	6.5-8.5	8	6-9	7	7-7
none vac, flu, ipd	21	21-21	21	21-21
Thailand GDP per capita (2014)=		5977.4
		currency exchange rate 2014
Jan		32.9173
Feb		32.6247
Mar		32.3693
Apr		32.2988
May		32.5419
Jun		32.4974
Jul		32.1158
Aug		32.0117
Sep		32.1948
Oct		32.4628
Nov		32.7882
Dec		32.8916
average		32.4762

## Sheet: question
	spill-over cost in this analysis		spill over cost and benefit have perspective too	e.g., the cost of doctor having to spend time vaccinating, then neglect other duties
	spill over benefit?			e.g., babies were protected from flu, therefore better development
	interpretation of green and yellow cells at the decision node			expected cost of illness given a condition e.g., expected illness given that the children are vaccinated, expected illness givent healthy children are vaccinated
	interpretation of ICER - cost in Baht per QALY gained?			cost per 1 QALY gained
	how to get to cost incurred per flu case averted			just ditch the QALY and use number of flu cases in the vaccinated and unvaccinated as the denominator
	how to discount outcome in this analysis
	what is the intervention cost in this analysis - vaccine program cost proportional to doses vaccinated to children in PRICE
	outcome: case averted vs. ICER
	do we need 95% CI, especially for the cost per illness in the tree, if so how to get it
	how to get from utility loss to utility weight: QALY loss=disutility multiplied by the duration of the influenza episode in days
	how to get to cases averted
	markov model: how to set it up and fold back
	project: who should value health: general pop vs. patients, sample size
	discount rate higher for longer project
	discount concept (below)
	life expectancy and age
	quality weight vs. utlity weight - not the same, but used interchangeably?
	how to take into account vaccination coverage and vaccine effectiveness
	one- vs. two-way sensitity analysis
	can we change level of VE or vaccine coverage?
	costeffectiveness acceptability curve
	cost effective vs. cost saving
	for longer time horizon, same steps?
present year	1000000		The idea is that even without infl ation, $ 100 today is worth more
year 1 value	970874		to a person or organization than the same $ 100 promised to that person or organization
year 2 value	942596		one year from now, and much more than the same $ 100 promised for ten
year 3 value	915142		years from now.
year 4 value	888487
		cost per illness		cost equivalent in year 5
our senario	study year 1	500		444.244
	study year 2	400		366.057
	study year 3	450		424.168
	study year 4	500		485.437
	study year 5 (analysis year)	300		300
	inflation and discounting

## Sheet: summary
year		2012					2013					2014
		base case	sensitivity 1	sensitivity 2	sensitivity 3	sensitivity 4	base case	sensitivity 1	sensitivity 2	sensitivity 3	sensitivity 4	base case	sensitivity 1	sensitivity 2	sensitivity 3	sensitivity 4
utility weight choice		2	1	3	7	8	2	1	3	7	8	2	1	3	7	8
expected cost (USD) per illness if vaccinated		8.6867	8.6867	8.6867	8.6867	8.6867	10.31	10.31	10.31	10.31	10.31	5.22044	5.22044	5.22044	5.22	5.22
expected cost (USD) per illness if not vaccinated		3.803	3.803	3.803	3.803	3.803	9.59146	9.59146	9.59146	9.59	9.59	3.59648	3.59648	3.59648	3.6	3.6
expected QALY if vaccinated		0.8698	0.9497	0.8696	0.9327	0.9197	0.87	0.95	0.869	0.933	0.92	0.87	0.95	0.87	0.933	0.92
expected QALY if not vaccinated		0.8696	0.9493	0.8692	0.9323	0.9195	0.868	0.948	0.868	0.931	0.918	0.87	0.95	0.87	0.933	0.92
ICER		24418.5	12209.3	12209.2	12209.3	24418.5	359	359	718	359	359	*	*	*	*	*
GDP per capita (USD)		5917.9					6229.2					5977.4
flu vaccine effectiveness		64% (13%, 85%)					64% (21%, 84%)					24% (-47%, 63%)
scenario	utility weight			reference	Note
	no flu	flu OPD	flu IPD
2	0.87	0.65	0.5	Lee (mixed up)	borrowed baseline utility for normal weight children measured using CHU-9D from Canaway study			base case
1	0.95	0.58	0.58	Tarride	adult utility (applied to anyone aged >12 years)			sensitivity 1
3	0.87	0.52	0.05	Perlroth (mixed up)	borrowed baseline utility for normal weight children measured using CHU-9D from Canaway study			sensitivity 2	for mild flu, referred to Mauskopf, which then referred again to Bush (Analysis of a tuberculin testing) program using a health status index. Socioecon Plann Sci 1972; 6: 49-68
7	0.933	0.558	0.558	Luce 2008	children aged 24-59 months, 0.851=medically significant wheezing			sensitivity 3
8	0.92	0.659	0.514	Bruce 2015	adult and child utitlity used interchangeably, referred to published utility, but did not give source			sensitivity 4
9	0.9086	0.5934	0.4404					sensitivity 5

## Sheet: input parameters
	2012	2013	2014	Source
exchange rate	31.1	30.7	32.5
Cost
Vaccinated group
Healthy children, sick with influenza and treated in outpatient setting	743	957	720	PRICE
Healthy children, sick with influenza and treated in inpatient setting	8899	*	*	PRICE
High-risk children, sick with influenza and treated in outpatient setting	1615	847	*	PRICE
High-risk children, sick with influenza and treated in inpatient setting	*	14849	*	PRICE
Unvaccinated group
Healthy children, sick with influenza and treated in outpatient setting	870	710	1002	PRICE
Healthy children, sick with influenza and treated in inpatient setting	5377	2912	32887	PRICE
High-risk children, sick with influenza and treated in outpatient setting	590	670	610	PRICE
High-risk children, sick with influenza and treated in inpatient setting	7500	87436	*	PRICE
Direct, indirect, and opportunity cost of an influenza episode in US$
Vaccinated group
Healthy children, sick with influenza and treated in outpatient setting	23.8907	31.1726	22.1538	PRICE
Healthy children, sick with influenza and treated in inpatient setting	286.141	*	*	PRICE
High-risk children, sick with influenza and treated in outpatient setting	51.9293	27.5896	*	PRICE
High-risk children, sick with influenza and treated in inpatient setting	*	483.681	*	PRICE
Unvaccinated group
Healthy children, sick with influenza and treated in outpatient setting	27.9743	23.127	30.8308	PRICE
Healthy children, sick with influenza and treated in inpatient setting	172.894	94.8534	1011.91	PRICE
High-risk children, sick with influenza and treated in outpatient setting	18.9711	21.8241	18.7692	PRICE
High-risk children, sick with influenza and treated in inpatient setting	241.158	2848.08	*	PRICE
Cost of influenza immunization in US$
Vaccine price including storage and vaccine distribution	3.64	3.68	3.48	National Health Security Office
Vaccine administration, supervision, and promotional material	0.85	0.86	0.77	National Health Security Office
Influenza vaccine uptake	0.29	0.31	0.29	PRICE
Proportion of children receiving 1 influenza vaccine dose	0.55	0.71	0.88	PRICE
Proportion of children receiving 2 influenza vaccine doses	0.45	0.29	0.12	PRICE
Probablity
Vaccinated healthy children becoming sick with influenza and treated in OPD	0.008	0.009	0.00581395	PRICE
Vaccinated healthy children becoming sick with influenza and treated in IPD	0.001	0	0	PRICE
Vaccinated heatlhy children not getting sick with influenza	0.168	0.164	0.147287	PRICE
Vaccinated high-risk children becoming sick with influenza and treated in OPD	0.002	0.007	0	PRICE
Vaccinated high-risk children becoming sick with influenza and treated in IPD	0	0.002	0	PRICE
Vaccinated high-risk children not getting sick with influenza	0.112	0.126	0.141473	PRICE
Unvaccinated healthy children becoming sick with influenza and treated in OPD	0.032	0.033	0.0174419	PRICE
Unvaccinated healthy children becoming sick with influenza and treated in IPD	0.004	0.001	0.00193798	PRICE
Unvaccinated healthy children not getting sick with influenza	0.367	0.362	0.393411	PRICE
Unvaccinated high-risk children becoming sick with influenza and treated in OPD	0.014	0.016	0.00193798	PRICE
Unvaccinated high-risk children becoming sick with influenza and treated in IPD	0.003	0.002	0	PRICE
Unvaccinated high-risk children not getting sick with influenza	0.289	0.278	0.290698	PRICE
*no cases
IOPD: outpatient department; IPD: inpatient department; PRICE: Pedritic Respiratory Infection Cohort Evaluations
Influenza vaccine effectiveness	64% (13%, 85%)	64% (21%, 84%)	24% (-47%, 63%)	Kittikraisak, IRV 2015 Kittikraisak, PIDJ 2016
Gross domestic product per capita in US$	5917.9	6229.2	5977.4	World Bank
Currency conversion rate (Thai to US$)	31.0647	30.718	32.4762	X-rates

## Sheet: Sheet1
		Incremental cost effectiveness ratio
			1 GDP	3GDP
2012	Base case	23900	5918	17754
	Sensitivity 1	11950	5918	17754
	Sensitivity 2	11950	5918	17754
	Sensitivity 3	11950	5918	17754
	Sensitivity 4	23900	6299	18897
2013	Base case	554	6299	18897
	Sensitivity 1	480	6299	18897
	Sensitivity 2	514	6299	18897
	Sensitivity 3	514	6299	18897
	Sensitivity 4	554	5977	17931
2014	Base case	16200	5977	17931
	Sensitivity 1	20250	5977	17931
	Sensitivity 2	16200	5977	17931
	Sensitivity 3	18000	5977	17931
	Sensitivity 4	16200	5977	17931
